# Supplementary material for: Bee Venom Proteins Enhance Proton Absorption by Membranes Composed of Phospholipids of the Myelin Sheath and Endoplasmic Reticulum: Pharmacological Relevance
Source: Pharmaceuticals (Basel). 2025 Sep 5;18(9):1334. doi: 10.3390/ph18091334 (PMC12472953; doi:10.3390/ph18091334)
Supplement: Supplementary file 1 [file pharmaceuticals-18-01334-s001.zip]

Archive with 1 entries (1 files):
- pharmaceuticals-3825278-supplementary.pdf
